# Supplementary material for: A Comprehensive Functional Analysis of OsPEAMT1 and OsPEAMT2 Genes in Rice (Oryza sativa L. ssp. japonica)
Source: Plants (Basel). 2025 Sep 22;14(18):2935. doi: 10.3390/plants14182935 (PMC12473159; doi:10.3390/plants14182935)
Supplement: Supplementary file 1 [file plants-14-02935-s001.zip]

Archive with 1 entries (1 files):
- plants-3809458-supplementary.pdf
